# Supplementary material for: Metabolism-Related Genes SMOX and SUCLG2 as Immunological and Prognostic Biomarkers in Colorectal Cancer: A Pan-Cancer Analysis
Source: Curr Issues Mol Biol. 2025 Jun 17;47(6):465. doi: 10.3390/cimb47060465 (PMC12191581; doi:10.3390/cimb47060465)
Supplement: Supplementary file 1 [file cimb-47-00465-s001.zip]

Archive with 1 entries (1 files):
- cimb-3638865-supplementary.pdf
